# Supplementary material for: Local and Regional Determinants of an Uncommon Functional Group in Freshwater Lakes and Ponds
Source: PLoS One. 2015 Jun 29;10(6):e0131980. doi: 10.1371/journal.pone.0131980 (PMC4488069; doi:10.1371/journal.pone.0131980)
Supplement: S1 Dataset — Includes summary statistics (min., mean, max., standard deviation, skewness, and kurtosis). (CSV) [file pone.0131980.s001.csv]

waterbody	latitude	longitude	size	shoreline	depth	totalP	pH	cond	alk	secchi	lakes1km	lakes10km	distLM	distSP	distW	boatlaunch	nonFP_species_richness	azolla	eichhornia_crassipes	lemna_minor	lemna_trisulca	spirodela_polyrhiza	wolffia	FP_species_richness
1	41.5904	-72.42655	0.36	1.04	3	0.0165	6.15	91.65	10.9	1.5	0	7	8438.541	14377.46	9735.289	0	0	0	0	0	0	0	0	0
2	41.86072	-71.89911	87.01	1.822	15.545	0.028	5.7	30.25	5.25	5.8	0	11	5305.119	5305.119	5305.119	0	19	0	0	0	0	0	0	0
3	41.51468	-71.97423	45.73	1.707	14	0.0222	6.73	116.5	40.1	1.65	0	15	7605.581	10061.48	7605.581	1	33	0	0	0	0	0	0	0
4	41.62651	-72.33073	75.68	1.777	7.925	0.053	6.7	67.85	13.85	3.5	2	16	14587.77	18302.97	15023.26	0	16	0	0	0	0	0	0	0
5	41.50827	-71.89536	22.91	1.924	2.286	0.0998	6.15	59.5	9.8	1.3	0	8	6457.105	6457.105	6457.105	1	29	0	0	0	0	0	0	0
6	41.72207	-72.3592	63.54	1.619	3	0.013	6.3	76.65	13.4	2	0	14	10761.64	10761.64	10761.64	0	13	0	0	0	0	0	0	0
7	41.69298	-72.53177	3.8	1.573	1.2	0.039	6.2	126.5	30.75	1.2	0	12	7050.746	12423.99	12423.99	0	10	0	0	1	0	1	0	2
8	41.44757	-72.99517	2.19	1.293	3.5	0.0195	5.95	129.5	131.25	2	3	17	7233.872	12417.05	18503.44	0	18	0	0	1	0	0	0	1
9	41.9005	-72.12765	21.45	1.421	3.658	0.0075	6.2	93	6	1.1	2	25	20810.38	6875.879	24780.91	0	8	0	0	0	0	0	0	0
10	41.49308	-71.97971	10.4	1.164	2	0.084	5.8	114	27.25	1.2	2	17	6153.888	11883.39	9226.63	1	3	0	0	0	0	0	0	0
11	41.46259	-73.52383	33.39	1.449	15.545	0.1845	6.95	262.5	58.13	2	2	27	13626.99	17076.81	24837.9	1	9	0	0	1	0	0	0	1
12	41.79429	-73.19495	10	1.687	2	0.0565	6.8	144	56.25	1.4	1	18	22899.49	23608.53	23784.29	0	11	0	0	0	0	0	0	0
13	41.5904	-72.42655	0.04	1.385	3	0.0295	6.35	223.5	69.4	1	1	19	1876.488	1876.488	1876.488	0	2	0	0	0	0	0	0	0
14	41.57596	-71.78904	150.54	1.886	14.5	0.0125	5.6	42.4	1.75	5	0	14	7139.154	7139.154	7139.154	1	16	0	0	0	0	0	0	0
15	41.25058	-73.14075	23.39	1.935	12	0.0165	6.6	245	32.3	2	2	24	6214.85	12777.2	10958.88	0	9	0	0	0	0	0	0	0
16	41.56859	-72.78691	12.23	1.362	3	0.0476	7.5	318.5	89.25	2	3	26	7439.868	1673.626	1673.626	0	13	0	0	1	0	1	0	2
17	41.51539	-72.73139	48.36	1.621	7.315	0.0235	7.4	134	50.25	3	1	24	5213.669	5213.669	5213.669	1	17	0	0	1	0	0	1	2
18	41.99266	-72.13085	10.12	1.929	4.69	0.0365	5.95	67.85	10.5	2.5	2	34	21110.7	15623.42	29209.24	1	21	0	0	0	0	0	0	0
19	41.50757	-71.87318	39.42	1.797	10.058	0.0035	5.75	38	4.88	5.4	1	10	6261.215	6261.215	6261.215	1	18	0	0	0	0	0	0	0
20	41.09058	-73.46373	0.27	1.121	1	0.3475	6.2	171	46.88	0.4	0	30	1292.649	1558.017	1292.649	0	0	0	0	1	0	0	0	1
21	41.9231	-72.21908	19.63	1.496	2	0.033	6.75	80.55	13	1	0	35	12923.39	12923.39	1558.017	0	20	0	0	0	0	0	0	0
22	41.34555	-72.29826	5.1	1.282	4.9	0.059	6	127.5	24	2.8	4	31	10873.81	6513.931	24571.93	0	16	0	0	0	0	0	0	0
23	41.96955	-72.06934	29.7	1.342	7.01	0.0165	5.85	75.9	7.5	3.8	4	42	23551.37	10036.45	19810.77	1	23	0	0	0	0	0	0	0
24	41.56374	-72.03777	11.9	2.077	1.7	0.057	5.5	104.5	12.75	1.7	1	22	13742.89	13742.89	23551.37	0	15	0	0	1	0	0	1	2
25	41.80132	-72.433	70.82	1.387	6.096	0.0133	5.9	103.9	10.325	3.1	1	19	2244.151	2244.151	13742.89	1	24	0	0	0	0	0	0	0
26	41.8089	-72.42619	48.97	1.608	6.096	0.0292	5.875	95.15	10.2	2.9	3	18	3231.792	3231.792	2244.151	1	28	0	0	0	0	0	0	0
27	41.82184	-72.42102	20.23	1.951	2.286	0.03	4.8	62.05	2.25	0.8	2	19	4608.328	4608.328	3231.792	1	15	0	0	0	0	0	0	0
28	41.78829	-72.45363	8.5	1.456	1.5	0.0135	5.65	413.5	16.9	1	0	18	12423.99	12423.99	4608.328	1	21	0	0	1	0	1	1	3
29	41.37191	-72.122	11.94	1.587	3	0.074	6.4	159	33	1.5	5	29	14725.68	9064.465	26527.73	0	16	0	0	1	0	1	0	2
30	41.29532	-72.80171	7.04	1.877	4	0.2015	6.55	213	90.75	1.5	3	25	3254.196	3441.637	22444.52	0	5	0	0	0	0	1	0	1
31	41.91115	-72.53823	0.81	1.18	2	0.0366	8.25	236	63.75	2	3	12	12734.56	13911.75	3441.637	0	7	0	0	0	0	0	0	0
32	41.91006	-72.53856	0.32	1.276	0.5	0.0407	7	264	68.3	0.5	3	12	12857.85	13963.23	13559.03	0	4	0	0	0	0	0	0	0
33	41.20738	-73.18788	13.52	2.485	5	0.0175	6.4	159	33	2	0	20	6494.089	14725.5	13632.24	0	21	0	0	1	0	0	0	1
34	41.87184	-73.09576	34.44	2.236	3.353	0.006	6	93.15	6.75	2.4	0	16	15900.59	15900.59	14725.5	1	20	0	0	0	0	0	0	0
35	41.30587	-72.52501	3.44	2.626	11	0.0183	6.3	79.5	20.25	1.4	1	20	9316.656	14014.74	16171.03	0	14	0	0	0	0	0	0	0
36	41.25132	-73.239	26.79	2.26	6	0.0929	6.95	162	49.5	2.5	0	17	6494.089	13353.06	5429.742	0	15	0	0	1	0	0	0	1
37	41.40168	-72.49901	28.04	1.274	13	0.0251	6.0333	37.05	8.5333	2.87	1	24	13246.5	16550.12	13353.06	1	34	0	0	0	0	0	0	0
38	41.32061	-72.77994	8.82	1.281	5.3	0.0295	6.65	291	93.75	2.3	3	23	4187.092	3348.563	13722.4	0	6	0	0	1	0	0	0	1
39	41.93943	-72.19431	21.04	1.603	3.3	0.0185	7.3	130.5	24.75	2.3	2	23	14900.9	13100.89	5531.89	0	14	0	0	0	0	0	0	0
40	41.30229	-72.39669	4.17	2.115	1	0.033	5.75	146	19.88	0.5	4	29	1452.556	16054.27	27307.24	0	9	0	0	0	0	0	0	0
41	41.84679	-71.83803	28.77	1.772	3	0.0215	6.25	67.5	10.88	2.7	0	21	31566.79	14887.85	15717.59	0	19	0	0	1	0	1	1	3
42	41.33719	-72.74107	8.09	1.53	2.74	0.059	6.2	199.5	28	3	2	18	1070.85	6386.196	31566.79	0	5	0	0	0	0	0	0	0
43	41.77093	-72.31974	150.95	1.859	10	0.0345	6.5	57.5	24	3.3	0	12	11298.89	11298.89	7940.01	1	19	0	0	0	0	0	0	0
44	42.02516	-72.52218	14.16	2.058	2.5	0.164	5.9	152.5	27	1	5	31	15782.12	15782.12	11298.89	0	6	0	0	1	0	0	0	1
45	41.52188	-72.63876	12.55	2.482	6	0.0375	6.15	121.1125	29.6375	1.45	0	19	7766.017	12426.28	10578.94	1	21	0	0	0	0	0	0	0
46	41.30111	-72.41396	2.23	1.969	1.2	0.0425	6.1	101.15	30.8	0.6	2	26	22544.8	17384.74	7766.017	0	24	0	0	1	0	0	0	1
47	41.93605	-72.37389	75.84	1.523	12	0.055	7.05	147	60	2.9	4	24	15782.12	17699.89	14266.43	0	4	0	0	1	0	1	0	2
48	41.92278	-72.09932	58.68	1.82	5	0.0805	6.2	63.55	14.65	2.3	3	39	22826.72	9211.914	17699.89	0	21	0	0	0	0	0	0	0
49	41.38917	-73.03082	0.08	1.081	2	0.0185	6.55	82.5	55.15	2	2	27	5289.417	5289.417	23280.42	0	6	0	0	0	0	0	0	0
50	41.40869	-72.80267	2.67	2.669	2	0.067	6.8	208	87.38	1.4	0	7	4564.595	4564.595	15494.87	0	6	0	0	1	0	1	0	2
51	41.34356	-72.58872	12.95	2.188	2.3	0.017	5.8	65.6	21.4	1.3	3	18	10248.78	10248.78	4564.595	0	19	0	0	0	0	0	0	0
52	41.34116	-72.59215	2.43	1.313	5	0.017	5.8	65.6	21.4	3.7	1	16	9863.23	9863.23	6194.565	0	13	0	0	0	0	0	0	0
53	41.69494	-72.48231	8.09	1.339	4	0.011	6.45	67.5	5.65	2.5	1	16	4123.66	4123.66	5823.862	0	10	0	0	0	0	0	0	0
54	41.64631	-72.63289	0.53	1.58	1	0.0521	7.55	355.5	69.75	1	1	18	129.9897	9889.495	10640.71	0	2	0	0	1	0	0	0	1
55	41.64575	-72.63426	2.35	1.608	1	0.1733	7.4	331	69.4	0.9	1	16	129.9897	10019.3	13838.07	0	6	0	0	1	0	0	0	1
56	41.56392	-71.87308	27.68	1.559	2	0.0515	6.05	58.1	6.7	1	3	16	13742.89	29796.34	13708.37	0	18	0	0	1	0	1	1	3
57	41.81353	-73.2388	26.63	1.238	3.353	0.043	6.9	145	49.88	2.5	2	16	26321.33	24212.28	13742.89	1	13	0	0	0	0	0	0	0
58	41.07916	-73.46074	2.99	1.435	4	0.0975	6.6	487.5	73.5	1.4	4	25	964.5955	964.5955	24560.01	0	4	0	0	1	0	0	1	2
59	41.60138	-73.09778	4.33	1.406	2	0.048	6.45	193.5	26.25	1.2	0	16	9397.446	9397.446	964.5955	0	5	0	0	1	0	0	0	1
60	41.52323	-73.14099	6.27	1.548	2	0.055	6.75	173	18.8	1.2	1	16	3473.296	20300.17	19514.46	0	13	0	0	1	0	1	0	2
61	41.64861	-72.98933	12.14	1.596	1.7	0.012	6.65	183	24.05	1.7	2	22	10448.99	18809.23	24756.75	0	19	0	0	0	0	0	0	0
62	41.39612	-72.9421	6.07	1.194	2	0.1647	7.55	51	13.5	0.3	0	25	5333.966	10872.89	11644.92	0	7	0	0	1	0	0	0	1
63	41.32004	-72.67371	6.84	1.412	5	0.0295	6.28	75.06	14.395	2.28	2	26	3305.588	3305.588	15120.47	0	25	0	0	0	0	0	0	0
64	41.21996	-73.20664	26.71	2.158	6	0.016	6.6	143	17.25	1.8	1	22	2103.815	13724.69	4998.251	0	4	0	0	0	0	0	0	0
65	41.74178	-72.84136	5.58	1.622	3	0.014	7.1	183	45.05	2.6	5	28	7925.582	8556.675	13724.69	0	15	0	0	0	0	0	0	0
66	41.50874	-72.22279	214.08	1.636	11.887	0.011	6.1	78.95	9.75	2	1	27	15391.69	14970.45	7925.582	1	16	0	0	0	0	0	0	0
67	41.39102	-72.5576	0.32	1.319	2.5	0.0695	5.75	76	15	0.8	0	19	11637.23	11637.23	15391.69	0	4	0	0	0	0	0	0	0
68	41.57392	-72.56294	30.76	1.372	2.743	0.002	6.15	52	8.85	2.4	0	17	9932.634	13477.72	12071.14	0	19	0	0	0	0	0	0	0
69	41.53006	-71.80907	19.51	1.897	7.92	0.003	5	20.05	0.75	5.6	0	15	6534.873	6534.873	15155.77	1	10	0	0	0	0	0	0	0
70	41.84019	-72.10908	33.18	1.638	4.267	0.007	6.05	44.05	7.5	3	2	27	22532.07	17990.33	6534.873	1	18	0	0	0	0	1	0	1
71	41.67057	-72.8475	4.86	1.213	4	0.0895	6.7	262.5	72.38	1.2	0	21	7656.664	11880.83	22532.07	0	6	0	0	1	0	0	1	2
72	41.78589	-73.30021	10.93	1.184	1.5	0.0924	7.05	99.5	27.375	1.7	0	13	26528.65	18633.61	7656.664	0	11	0	0	0	0	0	0	0
73	41.68358	-73.47777	26.71	1.491	4	0.1574	7.3	257	112.15	2	1	12	24837.9	26100.17	18633.61	1	12	0	0	0	1	1	1	3
74	41.51878	-72.32729	69.61	1.996	10.668	0.0138	6.1	103.5	11.44	2.35	1	25	6855.124	18001.89	49618.52	1	33	0	0	0	0	0	0	0
75	41.18087	-73.37183	12.71	1.315	13	0.0165	7.4	205	35.65	2.5	2	25	1775.462	1775.462	6855.124	0	13	0	0	0	0	0	0	0
76	41.42103	-72.57104	15.78	1.728	2	0.0185	5.65	75.8	6.75	1.9	2	15	10912.4	10912.4	1775.462	0	19	0	0	0	0	0	0	0
77	41.54686	-72.72233	24.73	1.659	6	0.0145	7.4	102.5	19.55	1	4	28	3576.192	5556.853	14724.85	0	5	0	0	0	0	0	0	0
78	41.54399	-72.72083	7.28	1.514	2	0.0415	7.1	156	29.65	0.8	3	25	3296.573	5861.501	3576.192	0	4	0	0	0	0	0	0	0
79	41.53777	-72.72257	17.12	1.341	1.8	0.044	7.1	154	32.25	1.5	3	29	2592.44	6247.367	3296.573	0	3	0	0	0	0	0	0	0
80	41.55274	-72.72902	11.29	1.964	4	0.004	6.85	44	14.35	1	1	28	4153.133	4709.932	2592.44	0	3	0	0	0	0	0	0	0
81	41.46175	-72.25084	5.34	1.251	5.1	0.03	6	81	11.63	2.6	4	21	13863.59	9887.685	4153.133	1	15	0	0	0	0	0	0	0
82	41.18232	-73.42648	2.23	1.359	1	0.05405	6.45	394.5	34.9	0.8	1	22	5311.644	5311.644	13863.59	0	8	0	0	1	1	1	0	3
83	41.54433	-72.60446	2.39	1.324	5.5	0.006	6.4	52.3	14.3	4	3	19	11070.92	14583.83	5417.906	0	8	0	0	0	0	0	0	0
84	41.32818	-73.10852	132.74	4.132	7.925	0.02	7.25	238	85.5	2	3	33	1007.58	5026.05	11070.92	1	16	0	0	0	0	0	0	0
85	42.02222	-72.99288	5.79	1.372	2.468	0.0375	5.4	29.5	4.5	1.2	3	18	22692.24	22692.24	11935.99	1	9	0	0	0	0	0	0	0
86	41.28351	-72.58265	3.08	1.994	2	0.0755	6.05	196.5	31.5	1.5	0	15	9187.466	9187.466	22965.83	0	8	0	0	0	0	0	1	1
87	41.25053	-73.00999	10.93	2.028	4	0.069	7.05	228.5	55.9	1	2	13	11016.97	11016.97	3711.062	0	11	0	0	1	0	0	1	2
88	41.91828	-73.49461	82.96	1.58	3	0.014	7.5	116.25	274	2	0	18	48241.29	26100.17	19699.25	0	20	0	0	0	0	1	0	1
89	41.29901	-72.39684	5.79	1.311	10	0.039	5.8	78.3	12.75	3.7	2	25	1452.949	16249.46	26100.17	0	13	0	0	0	0	0	0	0
90	41.34751	-72.43418	1.01	1.482	2	0.055	6.6	89.5	29.25	2	1	27	5425.057	17318.65	15661.3	0	8	0	0	0	0	0	0	0
91	41.36054	-72.70377	4.45	1.378	1	0.038	6.45	112.5	24.4	0.75	1	17	3809.682	3809.682	14322.23	0	3	0	0	0	0	0	0	0
92	41.80343	-72.77213	1.09	1.343	1	0.053	6.8	178	63.9	1.3	1	21	12073.59	4544.903	9881.517	0	5	0	0	1	0	0	1	2
93	41.50103	-73.11168	3.44	1.349	3	0.056	7.65	130	13.9	0.8	2	13	3473.296	3473.296	11822.36	0	10	0	0	1	0	0	0	1
94	41.88743	-73.01997	6.47	1.388	7	0.0545	6.35	111.5	32.25	3.6	0	11	11088.94	11088.94	23569.82	0	19	0	0	0	0	0	0	0
95	41.31704	-72.78478	9.27	1.183	13.41	0.174	6.35	299	100.5	4.5	3	25	566.9563	2798.082	11391.09	0	9	0	0	0	0	0	0	0
96	41.6535	-73.20825	40.47	2.168	2.134	0.0964	6.925	88.05	17.8125	1.85	1	14	10873.33	15515.62	5174.778	0	31	0	0	0	0	0	0	0
97	41.51451	-72.42203	50.99	2.115	4	0.034	6.025	72.3	10.325	1.75	4	32	1714.061	21834.24	22688.96	1	35	0	0	1	0	0	0	1
98	41.39284	-72.37909	1.62	1.252	1.7	0.0165	6.55	54.8	6.3	1.6	2	27	10599.3	12622.96	1714.061	0	17	0	0	0	0	0	0	0
99	41.46451	-72.85655	0.4	1.776	2.5	0.1935	7.1	116	53.63	0.7	2	10	5781.927	6845.205	12566.38	0	6	0	0	1	0	0	0	1
100	41.44279	-72.77219	59.8	1.528	3	0.0715	6.75	183.5	62.65	0.9	2	11	2389.353	4564.595	6845.205	0	8	0	0	1	0	1	1	3
101	41.32008	-73.52723	35.7	1.674	3.353	0.0524	7.8	271.25	75.1875	1.4	2	47	6583.24	13812.18	4775.834	1	10	0	0	1	0	0	0	1
102	41.63474	-73.11386	14.37	2.145	3	0.0395	6	100.5	33.75	1.5	2	17	3939.716	12588.57	13812.18	0	8	0	0	0	0	0	0	0
103	41.33882	-72.48377	29.54	1.924	4.877	0.0355	6.2	130	46.13	2.8	2	27	7191.694	18111.3	21150.2	1	19	0	0	0	0	0	0	0
104	41.69472	-72.73002	1.46	1.397	2.8	0.1205	6.85	361	180.4	1.2	0	12	9653.368	13298.22	10311.09	0	3	0	1	1	0	0	0	2
105	41.47727	-72.63283	13.19	1.69	5.49	0.006	5.35	24	1.13	4	0	12	9255.557	10636.9	10142.79	0	6	0	0	0	0	0	0	0
106	41.82456	-72.91158	0.4	1.115	1.5	0.0455	6.2	125	27.38	1	1	13	305.8067	305.8067	9255.557	0	7	0	0	0	0	0	1	1
107	41.82656	-72.91411	1.78	1.581	1.5	0.105	6	149	33	1	1	12	12073.59	20524.07	11822.36	0	8	0	0	1	0	1	0	2
108	41.81138	-73.29292	6.56	1.12	8	0.018	5.7	35.85	9	5.4	2	15	28418.47	17158.93	305.8067	1	18	0	0	0	0	0	0	0
109	41.67663	-72.31115	41.28	2.128	2	0.0132	6.15	23.1	6.75	2	1	17	17158.93	12722.54	20922.01	1	15	0	0	0	0	0	0	0
110	41.73433	-71.86675	38.77	1.21	6	0.1089	6.225	53.075	11.375	2.95	1	12	12722.54	14998.93	17158.93	0	32	0	0	0	0	0	0	0
111	41.96006	-72.1922	18.13	2.461	3.5	0.0155	5.7	227.5	7.88	3.5	1	24	15303.04	10277.3	12722.54	0	24	0	0	0	0	0	0	0
112	42.02185	-72.03045	15.41	1.669	3	0.0109	6.55	84	14.65	2.5	0	31	25164.53	13355.07	25164.53	0	14	0	0	0	0	0	0	0
113	41.36302	-71.96287	0.12	1.255	2	0.024	6.8	123.5	26.5	1.5	0	13	8373.887	10724.19	23162.72	0	9	0	0	0	0	0	0	0
114	41.41707	-73.13694	5.14	1.373	1.5	0.0525	5.25	77.65	4.5	0.9	0	15	9559.735	4775.834	21329.78	0	8	0	0	1	0	0	0	1
115	41.48544	-72.77947	26.06	1.361	2	0.073	7.2	118.5	131.65	1.1	0	18	4775.834	8805.443	4775.834	1	6	0	0	1	0	1	1	3
116	41.35674	-72.62813	3.28	1.638	1.3	0.044	6	154	17.63	1.3	0	20	7098.31	5323.437	6897.877	0	12	0	0	0	0	0	0	0
117	41.33061	-72.73172	0.2	1.592	1.8	0.091	6.6	148.5	22.9	1	2	20	4187.092	5624.86	7620.371	0	12	0	0	1	0	0	0	1
118	41.2947	-72.62439	0.4	1.118	3	0.0425	6.75	294	45.05	1.8	1	14	5624.86	13652.33	3711.062	0	8	0	0	0	0	0	1	1
119	41.68265	-72.84798	6.39	1.188	2	0.043	6.35	144	30.75	0.9	2	19	1342.278	9064.465	1342.278	0	6	0	0	0	0	0	0	0
120	41.3741	-72.23028	51.8	2.396	10.058	0.0078	6.6	69.5	13.375	2.45	2	29	9064.465	14281.91	20650.79	1	37	0	0	0	0	1	0	1
121	41.25557	-73.17577	24.36	1.967	4.2	0.024	6.45	124	15	1.3	0	24	5319.764	2810.683	13904.53	0	13	0	0	0	0	0	0	0
122	41.43236	-72.74155	55.2	1.479	12	0.0155	6.75	152.5	46.5	3.2	1	15	1608.872	10984.72	2810.683	0	12	0	0	0	0	0	0	0
123	41.59784	-72.49581	206.79	1.604	7	0.0615	6	107.5	13.9	0.5	2	16	10984.72	2585.61	12789.67	0	2	0	0	0	0	0	0	0
124	41.39259	-72.24905	58.27	1.982	14	0.016	7	23.15	2.3	3	2	28	10875.79	20403.97	18095.53	1	21	0	0	0	0	0	0	0
125	41.38053	-71.8605	1.01	1.234	3	0.009	6.65	79.6	30.4	3	1	11	11150.02	20542.22	20403.97	0	13	0	0	0	0	0	0	0
126	41.37927	-71.86087	0.2	1.066	3	0.0295	6.5	113.9	21.4	1	1	11	11206.03	6043.836	20542.22	0	5	0	0	0	0	0	0	0
127	41.17	-73.35631	0.4	1.064	2.1	0.1186	6.3	174	30.75	2.1	2	21	6043.836	10080.43	8212.322	0	1	1	0	1	0	1	1	4
128	41.42209	-72.33256	0.01	1.047	0.8	0.0102	5.9	29	5.3	0.8	0	15	11021.85	23843.03	11021.85	0	1	0	0	0	0	0	0	0
129	42.00268	-72.64729	0.23	1.285	0.5	1.4246	6.6	336	122.25	0.5	2	20	10660.75	23767.78	82.50426	0	2	1	0	0	0	0	0	1
130	42.00276	-72.6463	0.11	1.058	0.5	0.2035	6.4	184	37.5	0.5	2	20	10578.94	14805.78	24479.36	0	2	1	0	0	0	0	1	2
131	41.33536	-72.52367	0.41	1.285	0.5	0.0934	5.7	35	7.875	1	1	16	9943.864	8785.08	7587.295	0	12	0	0	0	0	0	0	0
132	41.3388	-73.37758	5.67	2.103	2.5	0.02	6.2	106.5	26.3	1.5	3	24	6944.625	11208.26	12436.89	0	16	0	0	0	1	0	0	1
133	41.95974	-71.81632	165.11	2.553	6.096	0.0065	6	52.05	3.75	2.8	2	26	12679.92	8290.71	12679.92	1	22	0	0	0	0	0	0	0
134	41.39442	-72.69666	39.94	2.353	14	0.0026	7.25	138.5	28.9	3	1	18	7032.7	21190.6	8290.71	1	18	0	0	1	1	1	0	3
135	41.34442	-73.05247	0.49	1.152	1	0.018	5.95	57.95	22.15	1.1	1	29	5615.096	6016.596	11016.97	0	8	0	0	1	0	1	0	2
136	41.36418	-72.30096	105.22	2.319	19.202	0.0065	7	47	6.75	2.3	6	40	11772.79	5311.644	17883.55	1	31	0	0	0	0	0	0	0
137	41.13459	-73.42225	0.4	1.507	2	0.1688	6.75	206	26.85	0.6	2	27	3347.329	14887.85	6788.648	0	1	0	0	1	0	1	0	2
138	41.95089	-71.95093	38.85	1.479	5	0.2085	7.25	95	28.5	1.5	1	20	14887.85	663.2181	14887.85	0	11	0	0	0	0	1	0	1
139	41.17892	-73.41998	3.56	1.587	5	0.0123	6.85	291	42	2	2	28	663.2181	7050.746	5432.85	0	4	0	0	0	0	0	0	0
140	41.71794	-72.60965	0.45	1.367	2	0.0995	7.7	116	22.13	0.7	0	15	7050.746	9371.775	15148.93	0	3	0	0	1	0	0	0	1
141	41.3693	-72.58971	1.58	1.86	3	0.043	5.95	66.35	12.75	1.7	1	18	9371.775	3347.329	8779.829	0	8	0	0	0	0	0	0	0
142	41.10905	-73.44343	0.97	1.919	2	0.5045	6.15	117.5	34.15	1.5	1	30	2667.013	5615.096	3623.362	0	2	0	0	1	0	0	0	1
143	41.31925	-73.11065	2.95	1.536	3	0.0415	6.4	153	18	2.2	3	22	5615.096	6927.861	11372.54	0	11	0	0	1	0	0	0	1
144	41.30803	-73.11969	4.17	1.733	3.4	0.028	6.2	102	7.13	3	4	21	1457.857	1673.626	11190.49	0	6	0	0	0	0	0	0	0
145	41.5794	-72.77293	60.25	1.718	4.877	0.1205	8.05	275.5	75	1	2	31	1673.626	17854.91	7909.35	1	16	0	0	0	0	1	1	2
146	41.36044	-71.90922	8.01	1.975	3	0.0905	6.95	226	86.25	1.1	1	16	10008.64	4354.118	22809.67	0	4	0	0	0	0	0	0	0
147	41.77849	-72.82611	15.05	1.491	2	0.049	8.7	177.5	39.38	0.8	0	26	5273.149	7439.868	5273.149	0	7	0	0	0	0	0	0	0
148	41.60271	-72.86369	3.08	1.978	1.3	0.017	9.2	263	165	1.3	2	22	7439.868	16919.96	7656.664	0	4	0	0	1	0	0	1	2
149	41.51512	-73.47843	107.65	2.274	12	0.0065	6.6	119.5	27.4	3.5	1	16	6956.426	12970.32	18706.4	1	11	0	0	0	0	0	0	0
150	42.01228	-72.25539	60.3	2.435	3.5	0.0227	6.175	65.75	10.6875	2.75	1	41	12970.32	10248.59	29831.21	0	33	0	0	0	0	0	0	0
151	41.59868	-73.07024	3.68	1.334	2	0.024	6.25	138	13.88	1.4	0	22	2315.244	1107.151	17224.4	0	9	0	0	0	0	0	0	0
152	41.26764	-72.78897	0.45	1.273	1	0.107	7.55	204.5	71.63	1	2	15	1107.151	20300.17	1107.151	0	3	0	0	1	0	0	0	1
153	41.41	-73.33179	50.19	1.485	10	0.1485	7.4	147.5	34.5	2	1	15	12576.2	7545.389	21111.66	0	9	0	0	0	0	1	0	1
154	41.07807	-73.47213	0.83	1.367	0.8	0.232	6.3	181	42.75	0.8	1	28	964.5955	16648.54	964.5955	0	1	0	0	1	0	1	1	3
155	41.53585	-73.51186	4.86	1.331	3	0.021	6.7	68.45	28.85	2.7	3	11	8195.937	20529.28	16648.54	0	17	0	0	0	0	0	0	0
156	41.29348	-72.69152	1.17	1.443	2	0.0425	6.35	124.5	45.9	2	1	20	5323.437	7547.049	5624.86	0	10	0	0	1	0	1	0	2
157	41.82003	-72.82271	5.42	2.316	2	0.0421	7.1	250.75	46.5	1.5	1	16	4589.606	271.9329	4589.606	0	15	0	0	0	0	1	0	1
158	41.81764	-72.82342	6.6	1.197	3.5	0.0218	7.5	313.5	62.25	2	1	17	4544.903	271.9329	4544.903	0	9	0	0	0	0	1	0	1
159	41.83768	-73.26142	75.68	1.746	7	0.1033	6.63	114.58	39.19	2.3	2	15	28874.25	21322.99	24828.12	0	30	0	0	0	0	0	0	0
160	41.44672	-72.74408	62.32	1.764	7	0.0285	7.4	136	61.5	2.6	3	14	2389.353	2389.353	2389.353	0	7	0	0	1	0	0	0	1
161	41.33809	-72.6815	5.26	2.051	2	0.027	5.7	66.5	11.5	0.6	3	24	4285.369	5025.234	6789.353	0	18	0	0	0	0	0	0	0
162	41.504	-72.407	178.06	2.82	3	0.0697	6.55	55	9.375	1.5	6	36	1714.061	20650.79	27113.7	1	34	0	0	1	0	0	1	2
163	41.41692	-72.8846	0.57	1.15	2	0.028	7.15	132	93.05	2	1	12	5333.966	6910.721	9825.455	0	4	0	0	1	0	0	0	1
164	41.2301	-73.41338	0.16	1.079	1.5	0.178	5.85	152.5	37.88	0.7	1	19	5417.906	5417.906	8212.322	0	6	0	0	1	0	1	1	3
165	41.34991	-73.45925	14.45	1.859	2.5	0.013	7.25	199	48	2.4	2	46	6583.24	12576.2	13847.08	0	12	0	0	1	0	0	0	1
166	41.87794	-73.04411	99.15	1.424	13	0.0108	6.975	54.5	19.7125	8.4	1	10	12210.4	12210.4	12500.48	1	25	0	0	0	0	0	0	0
167	41.33899	-72.7341	21.12	1.487	5	0.0502	7.075	236	69.2	2.5	2	21	951.8114	6185.599	8356.473	0	29	0	0	0	0	0	0	0
168	41.85519	-73.2565	16.96	1.206	9	0.2151	6.7	134.25	54.575	3.95	1	14	28612.53	20964.43	26487.01	1	27	0	0	0	0	0	0	0
169	41.43822	-71.96957	3.2	1.36	2	0.074	6	97.5	13.5	1.5	0	21	14725.68	14725.68	15064.41	0	9	0	0	1	0	0	0	1
170	41.63494	-72.3087	101.17	2.211	2.3	0.0135	6.9	56	12	2.3	2	17	16381.23	19668.32	16698.08	0	18	0	0	0	0	0	0	0
171	41.90873	-73.15069	99.55	2.388	5.182	0.0035	6.85	34	4.15	3	4	25	21656.72	21656.72	21941.37	1	21	0	0	0	0	0	0	0
172	41.58372	-73.12765	45.69	1.965	5	0.0305	6.35	228	22.5	1.1	1	20	3169.811	6809.161	22107.6	0	8	0	0	0	0	0	0	0
173	41.35391	-72.96891	17.97	1.751	8	0.0377	6.2	38.2	9	2.5	2	31	5196.58	7071.664	11985.13	0	15	0	0	0	0	0	0	0
174	41.73685	-72.76538	24.28	2.003	2	0.0361	7.95	413.5	69.4	2	1	17	5527.8	10188.55	7416.402	0	3	0	0	0	0	0	0	0
175	41.49105	-71.87221	40.8	1.421	8	0.0358	6.25	56	15.8	2.2	1	6	8097.112	8097.112	8097.112	1	19	0	0	0	0	0	0	0
176	41.27087	-72.77647	1.7	1.461	1	0.0725	6.75	181	73.9	0.3	3	14	1107.151	3441.637	13013.15	0	5	0	0	1	0	1	1	3
		Min.	0.010	1.040	0.500	0.002	4.800	20.050	0.750	0.300	0.000	6.000	129.990	271.933	82.504		0.000							0.000
		Mean	26.322	1.647	4.489	0.064	6.530	139.235	35.629	1.965	1.580	20.568	9232.809	11012.380	12674.490		12.818							0.670
		Max	214.080	4.132	19.202	1.425	9.200	487.500	274.000	8.400	6.000	47.000	48241.290	29796.340	49618.520		37.000							4.000
		Stand. Dev.	38.849	0.432	3.740	0.121	0.657	88.762	35.898	1.178	1.316	7.517	7319.881	6317.936	7974.237		8.466							0.953
		Skewness	2.577	1.552	1.562	8.545	0.668	1.231	2.799	1.731	0.846	0.857	1.703	0.415	0.847		0.792							1.305
		Kurtosis	7.519	5.282	1.914	91.436	1.443	1.549	12.420	5.374	0.627	1.010	4.608	-0.425	1.457		0.105							0.778
